# Supplementary material for: Bidentate Substrate Binding Mode in Oxalate Decarboxylase
Source: Molecules. 2024 Sep 17;29(18):4414. doi: 10.3390/molecules29184414 (PMC11433825; doi:10.3390/molecules29184414)
Supplement: Supplementary file 1 [file molecules-29-04414-s001.zip]

Archive with 1 entries (1 files):
- molecules-3177211-supplementary.pdf
